# Supplementary material for: Operational and implementation research within Global Fund to Fight AIDS, Tuberculosis and Malaria grants: a situation analysis in six countries
Source: Global Health. 2017 Mar 24;13:22. doi: 10.1186/s12992-017-0245-5 (PMC5366106; doi:10.1186/s12992-017-0245-5)
Supplement: Supplementary file 2 — Form to systematically capture responses to questionnaire for in-country stakeholders. (XLSX 28 kb) [file 12992_2017_245_MOESM2_ESM.xlsx]

## Sheet: Introduction and instructions
Situation analysis on the conduct of operational/implementation research within Global Fund grants
The Swiss Tropical and Public Health Institute has been contracted by the Special Programme for Research and Training in Tropical Diseases (TDR)/WHO to conduct a situational analysis in six countries on how and to what extent countries use Global Fund (GF) grants to conduct operational research/implementation research (OR/IR). Our analysis will inform a consultation in Geneva on the 9-10th Decemb…
Approach • The situation analysis focuses on 6 high burden countries as selected by WHO/TDR according to geographical region and disease burden (DRC, Ethiopia, India, Indonesia, Myanmar, Zimbabwe). • The situation analysis is informed by the analysis of key documents (grant agreements, grant budgets etc.) and key informant interviews at the GF secretariat (e.g. Fund Portfolio Managers) as well as…
Goal of the country stakeholder interviews • We are interested in the in-country familiarity, experience and appreciation of OR/IR funded by the GF or benefiting GF-supported activities. This is not a full analysis of all OR/IR conducted in the country. • Please answer the questions from your own perspective and based on your own experience. We are aware of the official documents and position of …
In order to prepare yourself for the interview, please find attached: - A questionnaire, including the proposed answer categories (note: you always have the possibility to modify an answer if none of the proposed categories fits your intended meaning and we ask you to provide a brief explanation on any answer given)
Relevant for those aware about OR/IR under the GF Grant: Prior to the interview we kindly ask you to: - Prepare a list of OR/IR projects related to GF-supported activities (not further back than round 7). The list should include: study title, research question(s), main research methods, study population, principal investigator affiliation, implementing organisation(s), products summarizing findin…

## Sheet: GF_OR_inventory
GF Grant	Study title	Research Question(s)	Main Research Methods	Study Population	Principle Investigator Affiliation	Implementing Organisation(s)	Products summarzing findings	Impact	Associated Budget

## Sheet: Questionnaire
		Stakeholder						Answer
No	Question	CCM	PR/SR/NP	Dev. partner	Research org	Other	Hints/Comments	Respondent: Organisation: Date & Time:
								Drop down list	Please specify/additional explanations
a	Country	X	X	X	X	X
b	Stakeholder group	X	X	X	X	X
c	Disease area	X	X	X	X	X
	A. OR/IR policies and funding
1	Does the national [TB/M] control strategy mention research (not limited to OR/IR) as an explicit key activity?		X			X
2	What motivated the the inclusion or exclusion of research in the national strategy?	X	X			X	List all (comments field)
3	What motivates the program to conduct OR/IR in [TB/M]?	X	X	X	X	X	Open question
4	Are you aware that countries can apply for an OR/IR budget within the GF proposals?	X	X	X	X	X
5	Was the inclusion of OR/IR discussed during the country dialogue resulting in the last proposal/CN submitted to the GF?	X	X				All those, who know about country dialogue
6	Which stakeholders promoted the inclusion of OR/IR in the GF proposal/CN?	X	X				All those, who know about country dialogue List all (comments field)
7	Based on which arguments did you include OR/IR in the proposal/CN at the level of detail and budget as finally submitted?	X	X				All those, who know about country dialogue List all (comments field)
8	Was the requested funding for OR/IR approved by the GF?	X	X
	B. Organizations/partners involved in OR/IR, and funding
9	What are the main implementers of OR/IR projects for [TB/M] in the country?	X	X	X	X	X	Organizations/partners/bodies that conduct OR/IR List all (comments field)
10	Are the different OR/IR activities coordinated at national level?	X	X	X	X	X
11	If yes, by which body?	X	X	X	X	X	Open question
12	What are the key considerations when deciding which funding body to approach for support of concrete OR/IR projects?	X	X	X	X	X	Are there any coordination mechanisms.
13	What are the main funding sources for OR/IR related to [TB/M] in your country?	X	X	X	X	X	List all (comments field)
14	Is the level of funding allocated to OR/IR for [TB/M] in the country (from your perspective) too low, too high or adequate?	X	X	X	X	X
15	Is the level of funding allocated to OR/IR for [TB/M] within the GF grants (from your perspective) too low, too high or adequate?	X	X	X			All those, who are well informed about GF grants
16	If there is a discrepancy between the available funding for OR/IR for malaria and TB control: Why do you think is there such a discrepancy between malaria and TB?					X	Ask only persons, who are in a position to oversee both diseases Open question.
	C. Capacities and challenges for OR/IR
17	What are the main operational challenges to conduct OR/IR in the country?	X	X	X	X	X	Open question. e.g. material, logistics
18	How to you judge the in-country capacity to identify OR/IR research questions?	X	X	X	X	X
19	How to you judge the in-country capacity to develop study protocols?	X	X	X	X	X
20	How to you judge the in-country capacity to conduct/implement OR/IR projects?	X	X	X	X	X
21	How to you judge the in-country capacity to coordinate and oversee OR/IR projects?	X	X	X	X	X
22	Is obtaining ethical approval for OR/IR a challenge?		X	X	X	X
23	Do you receive technical assistance (TA) to conduct OR/IR projects?		X	X	X	X
24	Which organizations do provide TA for OR/IR projects or promote OR/IR in general?	X	X	X	X	X	Open question. e.g. material, logistics
	D. Results of OR/IR and knowledge managemnt
25	Are you aware of an example how the results of OR/IR modified a program design or implementation (e.g. improved quality, effectiveness, coverage, timeliness of interventions)?	X	X	X		X	Open question
26	Is there a policy governing OR/IR results dissemination?	X	X	X	X	X
27	Are OR/IR results actively shared with other institutions potentially interested in the findings?	X	X	X	X	X
28	With which stakeholders are the OR/IR results regularly shared?	X	X	X	X	X	List all (comments field)
29	In which format are OR/IR results normally shared?	X	X	X	X	X	List all (comments field)
	E. Missed opportunities & quick wins
30	What are the key topics/research questions where increased OR/IR could play an essential role in optimising grant/programme implementation?	X	X	X			Open question - we look here for examples
31	Which policy and operational adjustments to the current procedures related to OR/IR would result in the biggest programme improvement?	X	X	X			Open question - we look here for examples
	F. Tendencies, suggestions
32	Over time, do you observe a change within the country in terms of the recognition for the importance of OR/IR?	X	X	X	X	X
33	Over time, do you observe a change in terms of the amount of funding for OR/IR through GF grants?	X	X	X
34	Over time, do you observe a change in terms of the attitude of the GF secretariat towards OR/IR?	X	X
35	Are you able to share any lessons learned that could be relevant for other stakeholders or other countries?	X	X	X	X	X	Open question
36	Is there any other issue/experience/suggestion you want to share with regard to OR/IR in GF grants?	X	X	X	X	X	Open question
	Amount of questions & sub-questions per stakeholder:
	CCM	32
	PR/SR/NP		35
	Dev. partner			28
	Research organisation				23
	Other					27

## Sheet: Choices
Country	Stakeholder group	Disease area	Yes/No	Levels	Stakeholders Country consultation
DRC	CCM	Malaria	Yes	Low	Ministry of Health
Ethiopia	PR	TB	No	Medium	PR
India	SR	Malaria & TB	Don't know	High	Academia
Indonesia	NP	TB & HIV	n/a	n/a	Civil society organisations
Myanmar	Development partner	n/a			Other
Zimbabwe	Research organisation
n/a	Other
	n/a
6.4	6.5	7	11.2
Need to provide evidence	GF	Difficult to budget	Research is part of organisation's core policy	Too low	Yes, in-country		National partners
Personal interests	National sources	Limited flexibility of GF budget	Past experience in OR/IR	Adequate	Yes, international		a) government
Need to show effectiveness and efficacy	International sources	No available research questions	Active offer of the organisation to conduct OR/IR	Too high	No		b) academic
Drawing donor attentions to this aspect		No need	Possibility to obtain technical support from OR/IR	Don't know			International partners
Aligning donor interests		No implementers for OR/IR	Personal contacts	n/a
Recommended from external partners		No local capacity to formulate research questions	Donor meetings/central coordinating mechanism
Don't know		Importance to provide evidence	Other
n/a		Requested by GF
		Requested from Stakeholders
		Other
21.1
Reports	PR/SR
Scientific publications	NP
Presentations	GF (Geneva)
Policy briefs	Public
Webpages	Other
Other	n/a
n/a
